# Supplementary material for: Mechanisms of Aletris spicata (Thunb.) Franch. Extract in Asthma Therapy: Oxidative Stress, Inflammation, and Gut Microbiota
Source: Biology (Basel). 2025 Jun 19;14(6):731. doi: 10.3390/biology14060731 (PMC12189390; doi:10.3390/biology14060731)
Supplement: Supplementary file 1 [file biology-14-00731-s001.zip]

Archive with 1 entries (1 files):
- biology-3659531-supplementary.pdf
